# Supplementary material for: Curcumin Microcapsule Formulations for Prolong Persistence in the Photodynamic Inactivation of Aedes aegypti Larvae
Source: Pharmaceutics. 2025 Apr 9;17(4):496. doi: 10.3390/pharmaceutics17040496 (PMC12030088; doi:10.3390/pharmaceutics17040496)
Supplement: Supplementary file 1 [file pharmaceutics-17-00496-s001.zip]

Archive with 1 entries (1 files):
- pharmaceutics-3533447-supplementary.pdf
